# Supplementary material for: ﻿A new species of medicinal leech in the genus Hirudo Linnaeus, 1758 (Hirudiniformes, Hirudinidae) from Tianjin City, China
Source: Zookeys. 2022 Apr 13;1095:83–96. doi: 10.3897/zookeys.1095.74071 (PMC9021146; doi:10.3897/zookeys.1095.74071)
Supplement: XML Treatment for Hirudo tianjinensis [file zookeys.1095.74071-treatment1.xml]

<!DOCTYPE tp:taxon-treatment
  PUBLIC "-//TaxonX//DTD Taxonomic Treatment Publishing DTD v0 20100105//EN" "tax-treatment-NSO.dtd">
<tp:taxon-treatment xmlns:tp="http://www.plazi.org/taxpub"><tp:treatment-meta><kwd-group><label>Taxon classification</label><kwd>
                  <named-content content-type="kingdom">Animalia</named-content>
                </kwd><kwd>
                  <named-content content-type="order">Arhynchobdellida</named-content>
                </kwd><kwd>
                  <named-content content-type="family">Hirudinidae</named-content>
                </kwd></kwd-group><mixed-citation publication-type="journal"><person-group><name><surname>Wang</surname><given-names>Hao</given-names></name><name><surname>Meng</surname><given-names>Fan-Ming</given-names></name><name><surname>Jin</surname><given-names>Si-Jie</given-names></name><name><surname>Gao</surname><given-names>Jiang-Wei</given-names></name><name><surname>Tong</surname><given-names>Xiang-Rong</given-names></name><name><surname>Liu</surname><given-names>Zi-Chao</given-names></name></person-group><article-title>﻿A new species of medicinal leech in the genus <italic><tp:taxon-name><tp:taxon-name-part taxon-name-part-type="genus" reg="Hirudo">Hirudo</tp:taxon-name-part></tp:taxon-name></italic> Linnaeus, 1758 (<tp:taxon-name><tp:taxon-name-part taxon-name-part-type="suborder">Hirudiniformes</tp:taxon-name-part></tp:taxon-name>, <tp:taxon-name><tp:taxon-name-part taxon-name-part-type="family">Hirudinidae</tp:taxon-name-part></tp:taxon-name>) from Tianjin City, China</article-title><source>Zookeys</source><day>13</day><month>04</month><year>2022</year><volume>1095</volume><fpage>83</fpage><lpage>96</lpage><pub-id pub-id-type="doi">10.3897/zookeys.1095.74071</pub-id></mixed-citation></tp:treatment-meta><tp:nomenclature><label>﻿</label><tp:taxon-name>
                <object-id xmlns:xlink="http://www.w3.org/1999/xlink" content-type="arpha" xlink:type="simple">40F2FCEA-4388-55A8-A0BE-517976434483</object-id>
                <tp:taxon-name-part taxon-name-part-type="genus" reg="Hirudo">Hirudo</tp:taxon-name-part>
                <tp:taxon-name-part taxon-name-part-type="species" reg="tianjinensis">tianjinensis</tp:taxon-name-part>
                <object-id xmlns:xlink="http://www.w3.org/1999/xlink" content-type="zoobank" xlink:type="simple">http://zoobank.org/Fdf1eb12-A436-4e50-B15e-Dc0324773443</object-id>
              </tp:taxon-name><tp:taxon-authority>Liu</tp:taxon-authority><tp:taxon-status xmlns:xlink="http://www.w3.org/1999/xlink" xlink:type="simple">sp. nov.</tp:taxon-status></tp:nomenclature><tp:treatment-sec sec-type="material" id="SECID0EPUAG"><title>Material examined.</title><p><bold><italic>Holotype</italic>.</bold> 20200231; Engineering Research Center for Exploitation &amp; Utilization of Leech Resources in Universities of Yunnan Province, School of Agriculture &amp; Life Sciences, Kunming University, Kunming; Body length 31.2 mm, maximal body width 3.6 mm, width of anterior sucker 1.8 mm, width of posterior sucker 3.3 mm; Caobai River, Haogezhuang Town, Baodi District, Tianjin City, China; <named-content xmlns:xlink="http://www.w3.org/1999/xlink" content-type="dwc:verbatimCoordinates" xlink:type="simple"><named-content content-type="geo-json" specific-use="{&#34;type&#34;:&#34;Point&#34;,&#34;coordinates&#34;:[117.386944,39.611111]}" id="NCID0E4UAG" xlink:type="simple">39°36'40"N, 117°23'13"E</named-content></named-content>, 5 m; collected by Zichao Liu, 19 Aug. 2020 (Figs <xref ref-type="fig" rid="F1">1</xref>, <xref ref-type="fig" rid="F2">2</xref>, <xref ref-type="fig" rid="F3">3</xref>). <bold><italic>Paratypes</italic>.</bold> 16 ex.; collected information same as holotype; 20200232–20200247, Engineering Research Center for Exploitation &amp; Utilization of Leech Resources in Universities of Yunnan Province, School of Agriculture &amp; Life Sciences, Kunming University, Kunming.</p><fig id="F2" position="float" orientation="portrait"><object-id xmlns:xlink="http://www.w3.org/1999/xlink" content-type="doi" xlink:type="simple">10.3897/zookeys.1095.74071.figure2</object-id><object-id xmlns:xlink="http://www.w3.org/1999/xlink" content-type="arpha" xlink:type="simple">DA833FC9-618A-5650-A51A-88769A8F176A</object-id><label>Figure 2.</label><caption><p>External morphology of <italic><tp:taxon-name><tp:taxon-name-part taxon-name-part-type="genus" reg="Hirudo">H.</tp:taxon-name-part><tp:taxon-name-part taxon-name-part-type="species" reg="tianjinensis">tianjinensis</tp:taxon-name-part></tp:taxon-name></italic> holotype <bold>A</bold> dorsal and <bold>B</bold> ventral view of whole body <bold>C</bold> dorsal and <bold>D</bold> ventral view of somites X–XIV <bold>E</bold> dorsal and <bold>F</bold> ventral view of somites I–VIII <bold>G</bold> dorsal and <bold>H</bold> ventral view of somites XXIV–XXVII and caudal sucker. Abbreviations: an, anus; e, eye; fg, female gomopore; mg, male gomopore; np, nephridiopores. Scale bars: 5 mm (<bold>A, B</bold>), 2.5 mm (<bold>C–H</bold>).</p></caption><graphic xmlns:xlink="http://www.w3.org/1999/xlink" xlink:href="zookeys-1095-083-g002.jpg" position="float" orientation="portrait" xlink:type="simple" id="oo_672219.jpg"><uri content-type="original_file" xlink:type="simple">https://binary.pensoft.net/fig/672219</uri></graphic></fig><fig id="F3" position="float" orientation="portrait"><object-id xmlns:xlink="http://www.w3.org/1999/xlink" content-type="doi" xlink:type="simple">10.3897/zookeys.1095.74071.figure3</object-id><object-id xmlns:xlink="http://www.w3.org/1999/xlink" content-type="arpha" xlink:type="simple">1760CC48-75E5-552A-9F9F-DE67BFCEB88D</object-id><label>Figure 3.</label><caption><p>Internal characters of <italic><tp:taxon-name><tp:taxon-name-part taxon-name-part-type="genus" reg="Hirudo">H.</tp:taxon-name-part><tp:taxon-name-part taxon-name-part-type="species" reg="tianjinensis">tianjinensis</tp:taxon-name-part></tp:taxon-name></italic><bold>A</bold> dorsal view of reproductive system <bold>B</bold> ventral view of dissected anterior sucker <bold>C</bold> ventral view of jaw. Abbreviations: a, atrium; ag, albumen gland; co, common oviduct; e, epididymis; eb, ejaculatory bulb; g, ganglion; j, jaw; o, ovisac; p, prostate; ps, penis sheath; s, sulcus; te, testisac; to, tooth; v, vagina; vd, vas deferens.</p></caption><graphic xmlns:xlink="http://www.w3.org/1999/xlink" xlink:href="zookeys-1095-083-g003.jpg" position="float" orientation="portrait" xlink:type="simple" id="oo_672220.jpg"><uri content-type="original_file" xlink:type="simple">https://binary.pensoft.net/fig/672220</uri></graphic></fig></tp:treatment-sec><tp:treatment-sec sec-type="diagnosis" id="SECID0E3XAG"><title>Diagnosis.</title><p><italic><tp:taxon-name><tp:taxon-name-part taxon-name-part-type="genus" reg="Hirudo">Hirudo</tp:taxon-name-part><tp:taxon-name-part taxon-name-part-type="species" reg="tianjinensis">tianjinensis</tp:taxon-name-part></tp:taxon-name></italic> can be distinguished from its congeners by the following combination of characters: blackish green dorsum with five continuous yellow longitudinal stripes; six sensillae on dorsal annulus a2 of segments VIII–XXV making dorsal golden midline notched, and two lateral blackish green dorsal line rosary; greyish green ventrum with irregular dark brown spots bilaterally; dorsum and abdomen separated by a pair of pale yellow stripes; front half of atrium wrapped by white prostate; apparent albumen gland; epididymis massive in relation to ejaculatory bulb.</p></tp:treatment-sec><tp:treatment-sec sec-type="description" id="SECID0ENYAG"><title>Description.</title><p>Blood-feeding aquatic leech, medium body size, length 34.8 ± 3.5 mm (n = 17), maximum body width 3.7 ± 0.4 mm, width of anterior sucker 1.8 ± 0.2 mm, width of caudal sucker 3.6 ± 0.4 mm. Caudal sucker diameter slightly narrower than maximal body breadth.</p><p>In relaxed state, dorsum and abdomen flat and willow-leaf like. Blackish green dorsum with five continuous yellow stripes. Dorsal midline widest, extending from the first to the last somite. Yellow stripes separate dorsum into six blackish green longitudinal stripes of which the middle two are the widest and the lateral four are narrower. Six sensillae on middle a2 of segments VIII–XXV making middle golden stripe notched and two lateral blackish green stripes rosary. Venter greyish green with irregular dark brown spots bilaterally edged by a pair of pale yellow stripes. No visible sensillae in abdomen. Caudal sucker reddish brown, with dark dorsum and pale-colored abdomen.</p><p>Complete somite five-annulate, numbers of annuli per somite: I–III: one, IV–V: two, VI–VII: three, VIII: four, IX–XXIII: five (b1, b2, a2, b5, b6), XXIV: four, XXV: three, XXVI–XXVII: two, in total: 27 somites and 103 annuli.</p><p>Wide mouth in white anterior sucker. Jaws trignathous, one in the middle and one on each side, 55–67 horny teeth in each jaw. Five pairs of eyes almost circular or irregular shaped on annulus 2, 3, 4, 6, and 9. Fifth pair of eyes smallest and sometimes difficult to observe. Two nephridiopores in submarginal annulus b2 of each complete somite. Gonopores situated in furrow between annuli, separated by five annuli, male pore in furrow XI b5/b6 (annulus 31/32), female pore in furrow XII b5/b6 (annulus 35/36). Anus in middle dorsum between the last two annuli.</p><p>Male reproductive system: pyriform atrium large, located at venter of ganglion in segment XI; prostate white and developed, covering front half of atrium, strikingly different from its sister species <italic><tp:taxon-name><tp:taxon-name-part taxon-name-part-type="genus" reg="Hirudo">H.</tp:taxon-name-part><tp:taxon-name-part taxon-name-part-type="species" reg="nipponia">nipponia</tp:taxon-name-part></tp:taxon-name></italic> whose prostate is almost invisible; penis sheath with a duct bent anteriorly in segment XI; epididymis massive in relation to ejaculatory bulb, tightly packed masses of ducting standing upright on either atrial side; ejaculatory bulb tapering sharply and connected to dorsal epididymis; testisacs ovoid, 11 pairs, in segments XIII–XXIII.</p><p>Female reproductive system: composed usually of one vagina, two ovisacs, and a curved duct in segments XII–XIII; vagina long, upright, and ellipsoidal with apparent albumen gland on middle surface, no vaginal duct; ovisacs ovoid, smaller than testisacs, connected to vagina via a curved common oviduct.</p></tp:treatment-sec><tp:treatment-sec sec-type="remarks" id="SECID0EDZAG"><title>Remarks.</title><p>This species is frequently confused with <italic><tp:taxon-name><tp:taxon-name-part taxon-name-part-type="genus" reg="Hirudo">H.</tp:taxon-name-part><tp:taxon-name-part taxon-name-part-type="species" reg="nipponia">nipponia</tp:taxon-name-part></tp:taxon-name></italic> due to their morphological similarities and overlapping distributions. Local villagers often mistook it for <italic><tp:taxon-name><tp:taxon-name-part taxon-name-part-type="genus" reg="Hirudo">H.</tp:taxon-name-part><tp:taxon-name-part taxon-name-part-type="species" reg="nipponia">nipponia</tp:taxon-name-part></tp:taxon-name></italic> for therapeutic usage. However, they can be distinguished using a series of morphological characteristics such as color pattern, number of sensillae, and reproductive system morphology (Table <xref ref-type="table" rid="T2">2</xref>).</p><table-wrap id="T2" position="float" orientation="portrait"><label>Table 2.</label><caption><p>Morphological comparison between <italic><tp:taxon-name><tp:taxon-name-part taxon-name-part-type="genus" reg="Hirudo">H.</tp:taxon-name-part><tp:taxon-name-part taxon-name-part-type="species" reg="tianjinensis">tianjinensis</tp:taxon-name-part></tp:taxon-name></italic> and <italic><tp:taxon-name><tp:taxon-name-part taxon-name-part-type="genus" reg="Hirudo">H.</tp:taxon-name-part><tp:taxon-name-part taxon-name-part-type="species" reg="nipponia">nipponia</tp:taxon-name-part></tp:taxon-name></italic>.</p></caption><table id="TID0E4YBG" rules="all"><tbody><tr><th rowspan="1" colspan="1">Traits</th><th rowspan="1" colspan="1">
                        <italic>
                          <tp:taxon-name><tp:taxon-name-part taxon-name-part-type="genus" reg="Hirudo">H.</tp:taxon-name-part><tp:taxon-name-part taxon-name-part-type="species" reg="tianjinensis">tianjinensis</tp:taxon-name-part></tp:taxon-name>
                        </italic>
                      </th><th rowspan="1" colspan="1">
                        <italic>
                          <tp:taxon-name><tp:taxon-name-part taxon-name-part-type="genus" reg="Hirudo">H.</tp:taxon-name-part><tp:taxon-name-part taxon-name-part-type="species" reg="nipponia">nipponia</tp:taxon-name-part></tp:taxon-name>
                        </italic>
                      </th></tr><tr><td rowspan="1" colspan="1">Sensillae</td><td rowspan="1" colspan="1">six sensillae in dorsum, absent in abdomen</td><td rowspan="1" colspan="1">six sensillae both in dorsum and abdomen</td></tr><tr><td rowspan="1" colspan="1">Stripes on dorsal surface</td><td rowspan="1" colspan="1">five yellow continuous longitudinal stripes</td><td rowspan="1" colspan="1">five yellow dotted longitudinal stripes, yellow spots on a2 weak or absent</td></tr><tr><td rowspan="1" colspan="1">Prostate</td><td rowspan="1" colspan="1">developed, wrapping front-half of atrium</td><td rowspan="1" colspan="1">absent</td></tr><tr><td rowspan="1" colspan="1">Ejaculatory bulb</td><td rowspan="1" colspan="1">tapering sharply</td><td rowspan="1" colspan="1">tapering gradually</td></tr></tbody></table></table-wrap></tp:treatment-sec><tp:treatment-sec sec-type="etymology" id="SECID0EQ4AG"><title>Etymology.</title><p>The specific name <italic><tp:taxon-name><tp:taxon-name-part taxon-name-part-type="genus" reg="Hirudo"/><tp:taxon-name-part taxon-name-part-type="species" reg="tianjinensis">tianjinensis</tp:taxon-name-part></tp:taxon-name></italic> is derived from Tianjin City, a municipality directly under the central government in China, where type specimens were collected.</p></tp:treatment-sec><tp:treatment-sec sec-type="distribution" id="SECID0EA5AG"><title>Distribution.</title><p><italic><tp:taxon-name><tp:taxon-name-part taxon-name-part-type="genus" reg="Hirudo">Hirudo</tp:taxon-name-part><tp:taxon-name-part taxon-name-part-type="species" reg="tianjinensis">tianjinensis</tp:taxon-name-part></tp:taxon-name></italic> was collected from Caobai River, Haogezhuang Town, Baodi District, Tianjin City, China, which flows into Bohai Sea. Water was moderately polluted. Aquatic plants and irregular pumice stones were abundant along the riverbed. This species normally hid under pumice stones. Whenever people and animals pass by, it quickly adsorbs on their ankles for sucking blood.</p></tp:treatment-sec><tp:treatment-sec><!--Section generated to contain objects referenced in tp:taxon-treatment.--><fig id="F1" position="float" orientation="portrait"><object-id xmlns:xlink="http://www.w3.org/1999/xlink" content-type="doi" xlink:type="simple">10.3897/zookeys.1095.74071.figure1</object-id><object-id xmlns:xlink="http://www.w3.org/1999/xlink" content-type="arpha" xlink:type="simple">1FCF71DA-A177-57EE-8F99-B5183F644A8C</object-id><label>Figure 1.</label><caption><p>Map of geographic collecting locations for three species of Chinese leeches. <italic><tp:taxon-name><tp:taxon-name-part taxon-name-part-type="genus" reg="Hirudo">H.</tp:taxon-name-part><tp:taxon-name-part taxon-name-part-type="species" reg="tianjinensis">tianjinensis</tp:taxon-name-part></tp:taxon-name></italic> and <italic><tp:taxon-name><tp:taxon-name-part taxon-name-part-type="genus" reg="Hirudo">H.</tp:taxon-name-part><tp:taxon-name-part taxon-name-part-type="species" reg="nipponia">nipponia</tp:taxon-name-part></tp:taxon-name></italic> were collected in adjacent areas of Tianjin City, and <italic><tp:taxon-name><tp:taxon-name-part taxon-name-part-type="genus" reg="Haemadipsa">Haemadipsa</tp:taxon-name-part><tp:taxon-name-part taxon-name-part-type="species" reg="yanyuanensis">yanyuanensis</tp:taxon-name-part></tp:taxon-name></italic> was collected in Yunnan Province.</p></caption><graphic xmlns:xlink="http://www.w3.org/1999/xlink" xlink:href="zookeys-1095-083-g001.jpg" position="float" orientation="portrait" xlink:type="simple" id="oo_672218.jpg"><uri content-type="original_file" xlink:type="simple">https://binary.pensoft.net/fig/672218</uri></graphic></fig></tp:treatment-sec></tp:taxon-treatment>
